# Supplementary material for: MAGMAS Inhibition Enhances Temozolomide Efficacy in Chemotherapy-Resistant Glioblastoma Models
Source: Cancer Res Commun. 2026 Jun 9;6(6):1351–63. doi: 10.1158/2767-9764.CRC-25-0493 (PMC13247981; doi:10.1158/2767-9764.CRC-25-0493)
Supplement: Supplementary Table S1 — Table S1. Cell Line MGMT Methylation Status [file crc-25-0493_supplementary_table_s1_suppst1.xlsx]

## Sheet: Sheet1
Supplementary Table S1. Cell line MGMT Methylation Status
	Cell Line		MGMT Promoter Methylation		IDHmut?
	DB93		U		No
	G1239		M		No
	G8539		M		No
	U251- MG58,59,60		M		No
	D54 - MG59,61		M		No
	T98G59,62		U		No
	HOG23,63		M		No
	U = unmethylated, M = Methylated
