# Supplementary material for: MAGMAS Inhibition Enhances Temozolomide Efficacy in Chemotherapy-Resistant Glioblastoma Models
Source: Cancer Res Commun. 2026 Jun 9;6(6):1351–63. doi: 10.1158/2767-9764.CRC-25-0493 (PMC13247981; doi:10.1158/2767-9764.CRC-25-0493)
Supplement: Supplementary Table S2 — Table S2. qPCR Primer List [file crc-25-0493_supplementary_table_s2_suppst2.xlsx]

## Sheet: Sheet1
Supplementary Table S2. qPCR Primer List
Gene Name		Forward (5' → 3')		Reverse (5' → 3')
ACTB64		TCCTTCCTGGGCATGGAGT		TGATCTTCATTGTGCTGGGT
GAPDH65		TGCACCACCAACTGCTTAGC		GGCATGGACTGTGGTCATGAG
PAM16		CCAGGAAGTCGGAGTTTGAGC		CAAACTCCTGCCGCAAGGC
MGMT		CACCAGACAGGTGTTATGGA		GGCTGCTAATTGCTGGTAAG
PROM1		ACAGCGATCAAGGAGACCAA		CCAAGCACAGAGGGTCATTG
